# Supplementary material for: Research Progress on the Pharmacodynamic Mechanisms of Sini Powder against Depression from the Perspective of the Central Nervous System
Source: Medicina (Kaunas). 2023 Apr 10;59(4):741. doi: 10.3390/medicina59040741 (PMC10141708; doi:10.3390/medicina59040741)
Supplement: Supplementary file 1 [file medicina-59-00741-s001.zip]

Archive with 1 entries (1 files):
- medicina-2285134-supplementary.pdf
